# Supplementary material for: Nomogram to predict the incidence of new-onset heart failure after acute coronary syndrome among women
Source: Front Cardiovasc Med. 2023 Mar 24;10:1131813. doi: 10.3389/fcvm.2023.1131813 (PMC10080589; doi:10.3389/fcvm.2023.1131813)
Supplement: Supplementary file 1 [file Table1.xlsx]

## Sheet: Sheet1
number	age	age2	aceiarb	ccb	hypertension	Oral antidiabetics/Insulin	diabetes	Alcohol consumption	Current smoking	BMI	HR	SBP	DBP	ACS123	MI?	PCI?	coronary angiography	grace score	LVEF	LVEF 2	HEART FAILURE	HE4	HE4 2	Hb	Hb2	tni max	TnI 2	TC	TG	HDL	HDL 2	LDL	hba1c	HbA1c 2	Cr	Cr 2	eGRF	eGFR 2	Medications at discharge	aspirin	clopidogrel	ticagrelor	ACEI or ARB	thiazide diuretic	statins	beta-blocker	SGLT2i
1	62	0	0	1	1	1	1	0	0	20.2848	88	143	85	1	0	0	1	102	69	0	0	47.6	0	125	0	0.001	0	3.3	0.57	1.06	0	1.86	5.8	0	62.6	0	101.11	0		1	1	0	0	0	1	1	0
2	68	1	0	0	0	0	0	0	0	19.2277	79	104	61	1	0	0	0	112	56	1	0	62.5	0	115	0	0.001	0	5.35	1.19	1.34	0	3.26	5.4	0	74.3	1	80.49	1		1	1	0	0	0	1	0	0
3	65	0	1	0	1	1	1	0	0	24.5578	86	142	83	1	0	1	1	103	73	0	0	67.4	0	123	0	0.098	1	5.27	2.35	1.44	0	2.93	6	0	62.1	0	101.25	0		1	0	1	1	0	1	1	0
4	65	0	0	0	1	1	1	0	0	23.4221	63	130	64	1	0	1	1	101	61	0	0	46.4	0	127	0	0.149	1	3.7	0.94	0.92	1	2.13	5.7	0	60.2	0	105.21	0		1	1	0	0	0	1	1	0
5	80	1	1	0	1	1	1	0	0	22.6003	86	156	77	1	0	0	1	138	72	0	1	115.5	1	108	1	0.004	0	5.51	1.25	1.11	0	3.87	6.9	1	65.9	0	90.66	0		0	1	0	1	0	1	1	0
6	76	1	0	0	1	1	1	0	0	21.875	93	130	73	1	0	0	4	131	56	1	1	89.4	1	116	0	0.008	0	2.11	0.9	0.59	1	0.97	9.1	1	79	1	73	1		1	1	0	1	0	1	0	0
7	65	0	0	0	1	1	1	0	0	24.1415	71	131	66	1	0	1	2	92	70	0	0	46.4	0	126	0	0.001	0	4.5	0.72	0.98	1	3	5.7	0	65	0	96	0		1	1	0	0	0	1	1	0
8	71	1	0	0	1	1	1	0	0	25.9695	64	128	67	1	0	1	3	121	66	0	0	90.3	1	112	1	0.871	1	4.28	0.72	1.43	0	2.67	5.6	0	71.4	0	83.9	1		1	0	1	1	0	1	0	0
9	83	1	0	0	1	1	1	1	0	22.2137	80	139	70	2	1	1	2	147	52	1	1	257	1	104	1	0.266	1	5.49	1.25	1.26	0	3.19	6	0	119.5	1	46.86	2		1	1	0	1	0	1	1	0
10	75	1	1	1	1	1	1	0	0	19.6235	83	115	69	1	0	0	0	130	63	0	0	47.3	0	143	0	0.004	0	3.65	0.94	1.52	0	1.64	6.4	1	90.7	1	61.84	1		1	0	0	1	0	1	0	0
11	75	1	1	1	1	1	1	0	0	27.3438	72	126	65	1	0	1	2	129	58	1	0	189.3	1	112	1	0.074	1	5.22	1.82	1.07	0	3.33	5.9	0	131.9	1	45	2		1	1	0	1	0	1	1	0
12	87	1	1	0	1	1	1	0	0	22.69	86	148	61	1	0	0	2	140	69	0	1	126.1	1	108	1	0.003	0	3.82	0.81	1.39	0	1.82	8.2	1	71	0	81	1		1	1	0	0	0	1	0	0
13	75	1	0	1	1	1	1	0	0	24.4561	79	158	78	1	0	1	1	123	50	1	0	54.7	0	113	1	0.705	1	2.47	1.13	0.94	1	1.22	10.2	1	70.8	0	83.95	1		1	0	1	1	0	1	1	0
14	59	0	0	1	1	1	1	0	0	24.0346	98	142	89	1	0	1	2	74	65	0	0	78.4	1	116	0	0.004	0	3.73	0.72	0.86	1	2.69	5.5	0	49.6	0	135.95	0		1	1	0	1	0	1	1	0
15	77	1	0	0	1	1	1	0	0	21.88	93	130	73	1	0	0	2	131	56	1	1	84.8	1	115	0	0.003	0	5.25	1.35	0.99	1	3.48	5.3	0	94.6	1	59.75	2		1	1	0	0	0	1	0	0
16	74	1	0	0	1	1	1	0	0	21.7784	68	155	88	1	0	0	1	129	65	0	0	77.7	1	126	0	0.182	1	4.79	0.68	1.37	0	3.16	5.6	0	64.1	0	95.13	0		1	1	0	1	0	1	1	0
17	80	1	0	1	1	1	1	0	0	21.0828	76	141	72	1	0	1	1	139	59	1	0	65.9	0	118	0	0.366	1	2.61	1.07	1.1	0	1.07	6.3	1	61.8	0	98.36	0		1	1	0	0	0	1	1	0
18	58	0	0	0	1	1	1	0	0	22.4913	77	138	81	1	0	1	1	90	64	0	0	51.3	0	123	0	0.356	1	5.56	6.21	0.76	1	2.17	5.6	0	74.5	1	82.55	1		1	0	1	1	0	1	1	0
19	67	1	0	0	0	0	0	0	0	20.9275	95	133	77	1	0	1	2	112	69	0	0	63	0	110	1	0.167	1	3.5	1.57	0.94	1	1.77	6	0	57.3	0	111.21	0		1	1	0	0	0	1	0	0
20	58	0	0	1	1	1	1	0	0	28.8889	98	129	68	1	0	0	1	94	66	0	0	46.5	0	121	0	0.05	0	4.59	2	0.84	1	2.51	7.1	1	74.3	1	75.25	1		1	1	0	0	0	1	1	0
21	56	0	1	1	1	1	1	1	0	21.4109	77	149	84	1	0	0	0	83	73	0	0	39.8	0	112	1	0.001	0	4.48	0.52	1.61	0	2.09	5.7	0	55.1	0	120.53	0		0	1	0	1	0	1	1	0
22	62	0	0	0	0	0	1	0	0	21.0303	75	131	68	1	0	1	2	109	64	0	0	132.6	1	105	1	0.998	1	1.67	1.19	0.95	1	0.38	5.5	0	73.3	1	83.22	1		1	0	1	0	0	1	1	0
23	85	1	1	1	1	1	1	0	0	30.6667	76	133	47	1	0	0	0	144	68	0	0	67.9	0	132	0	0.005	0	4	1.68	1.17	0	2.16	6.9	1	87.1	1	63.57	1		1	1	0	1	0	1	1	0
24	78	1	0	1	1	1	1	0	0	24.974	76	129	70	2	1	1	1	125	61	0	0	90.3	1	129	0	2.037	1	2.8	1.1	0.9	1	1.3	5.2	0	61	0	101	0		1	1	0	0	0	1	1	0
25	72	1	0	0	1	1	1	0	0	19.5312	92	129	74	3	1	1	3	119	50	1	1	124.3	1	136	0	3.386	1	3.76	1.94	0.95	1	1.89	10.1	1	52.7	0	121.7	0		1	0	1	0	0	1	1	0
26	75	1	0	1	1	1	1	0	0	22.8928	66	119	65	1	0	1	1	125	67	0	0	61.1	0	136	0	0.099	1	2.75	0.78	1.19	0	1.22	5.4	0	81.2	1	70.89	1		1	1	0	0	0	1	0	0
27	74	1	0	1	1	1	1	0	0	22.8928	67	155	82	1	0	1	1	117	65	0	0	119.5	1	118	0	0.124	1	4.47	0.8	1.57	0	2.27	7.1	1	76.5	1	76.48	1		1	1	0	0	0	1	1	0
28	55	0	1	0	1	1	1	0	0	22.9591	70	132	88	2	1	1	3	90	62	0	1	149.8	1	130	0	2.442	1	4	1.11	0.97	1	2.38	5.5	0	71	0	88	1		1	0	1	1	0	0	1	0
29	80	1	1	0	1	1	1	0	0	24.2188	77	100	74	1	0	1	2	147	68	0	0	61.7	0	120	0	0.929	1	3.32	0.81	1.05	1	1.88	6.1	1	63.2	0	95.47	0		1	1	0	1	1	1	0	0
30	72	1	0	1	1	1	1	0	0	25.528	84	155	100	1	0	0	0	120	70	0	0	55.8	0	140	0	0.003	0	5.31	2.16	1.11	0	3.47	5.6	0	54	0	118.13	0		1	0	0	1	0	1	1	0
31	78	1	0	1	0	1	1	0	0	24.3046	77	168	77	3	1	0	4	120	52	1	1	112.4	1	93	1	2.233	1	2.9	0.95	0.98	1	1.49	6.7	1	70	0	84	1		1	1	0	1	1	1	1	0
32	49	0	0	0	1	1	1	0	0	26.1066	92	165	95	1	0	1	1	54	70	0	0	89.3	1	104	1	0.001	0	2.58	1.58	0.82	1	1.38	5.2	0	105	1	55.71	2		1	0	1	0	0	1	1	0
33	76	1	1	0	1	1	1	0	0	22.12	86	149	68	1	0	0	2	122	68	0	1	112.2	1	126	0	0.001	0	4.01	1.05	1.37	0	1.56	6.8	1	66.5	0	85.6	1		1	1	0	0	0	1	1	0
34	74	1	1	0	1	1	1	0	0	23.12	75	148	60	1	0	0	1	122	65	0	0	74.1	1	113	1	0.002	0	3.89	0.92	1.42	0	1.79	7.5	1	69.2	0	90.23	0		1	1	0	0	0	1	1	0
35	64	0	0	0	1	1	1	0	0	23.4236	78	99	67	3	1	1	2	106	50	1	1	145	1	126	0	0.626	1	4.16	1.52	1.05	1	2.29	6.3	1	97	1	59	2		1	0	1	1	0	1	1	0
36	72	1	0	1	1	1	1	0	0	25.2994	73	151	76	1	0	1	2	108	71	0	0	61.8	0	130	0	0.001	0	6.49	2.78	0.98	1	4.06	6.5	1	83	1	69.5	1		1	1	0	1	0	1	1	0
37	72	1	0	0	1	1	1	0	0	31.245	101	172	98	1	0	1	1	122	68	0	0	61.6	0	134	0	1.679	1	5.33	2.25	1.27	0	2.37	5.7	0	80.8	1	72.02	1		1	1	0	1	0	1	0	0
38	56	0	0	0	1	1	1	0	0	23.8751	70	203	110	1	0	1	2	74	70	0	0	105.8	1	154	0	0.378	1	4.7	1.78	1.25	0	2.58	6.4	1	63.7	0	100.78	0		1	1	0	1	0	1	1	0
39	57	0	0	1	1	1	1	0	0	24.9108	89	175	89	1	0	1	1	63	71	0	0	103.6	1	129	0	0.007	0	4.05	4.4	0.89	1	1.57	6.5	1	61.3	0	105.33	0		1	1	0	1	0	1	1	0
40	61	0	1	0	1	1	1	0	0	27.1816	78	152	76	1	0	1	2	88	65	0	0	41.5	0	127	0	0.022	0	3.49	1.14	1.23	0	1.81	6.4	1	65.8	0	95.35	0		1	1	0	1	0	1	1	1
41	68	1	0	1	1	1	1	0	0	24.1415	85	148	61	1	0	1	1	103	61	0	0	80.8	1	119	0	2.766	1	3.49	1.12	1.36	0	1.78	7.6	1	62.2	0	100.24	0		1	1	0	0	0	1	0	0
42	63	0	1	0	0	0	1	0	0	18.7305	80	150	73	1	0	0	1	119	62	0	0	68.3	0	106	1	0.054	1	4.05	0.71	1.62	0	1.95	10.6	1	69	0	89.41	1		1	1	0	0	0	1	1	0
43	71	1	0	1	1	1	1	0	0	24.1672	72	154	81	2	1	1	2	123	63	0	1	81.6	1	96	1	2.053	1	3.67	1.57	0.99	1	1.85	8.3	1	79.4	1	73.59	1		1	1	0	0	0	1	1	0
44	74	1	0	1	1	1	1	0	0	26.8923	72	162	83	1	0	1	4	117	75	0	0	102.6	1	140	0	0.294	1	6.03	2.06	1.27	0	3.85	5.5	0	75.6	1	77.61	1		1	1	0	0	0	1	1	0
45	62	0	0	0	1	1	1	0	0	19.0443	90	160	58	1	0	1	2	102	71	0	0	63.7	0	116	0	0.619	1	5.27	0.89	1.35	0	3.33	5	0	62.1	0	102.11	0		1	1	0	0	0	1	0	0
46	69	1	1	0	1	1	1	0	0	23.3091	70	137	70	1	0	0	1	106	51	1	0	72.9	1	119	0	0.002	0	2.6	0.87	0.78	1	1.36	6	0	60.4	0	103.67	0		1	1	0	1	0	1	1	0
47	64	0	0	1	1	1	1	0	0	18.5547	72	156	94	1	0	0	0	102	72	0	0	50.8	0	109	1	0.002	0	4.34	0.62	1.04	1	2.84	5.7	0	60.4	0	105.07	0		1	1	0	0	0	1	1	0
48	75	1	0	1	1	1	1	0	0	28.251	67	139	62	1	0	0	0	120	75	0	0	120.4	1	107	1	0.003	0	4.45	1.32	1.13	0	2.86	6.4	1	70.2	0	84.83	1		1	0	0	0	0	1	0	0
49	72	1	0	1	1	1	1	1	0	26.0375	62	143	70	1	0	0	0	116	74	0	0	55	0	129	0	0.002	0	5.21	1.38	0.97	1	3.51	6.3	1	70.2	0	85.46	1		1	0	0	0	0	1	0	0
50	72	1	1	0	1	1	1	0	0	23.4221	73	177	73	1	0	1	1	117	73	0	0	90.5	1	126	0	0.265	1	3.9	1.98	1.06	0	1.89	6.3	1	69.3	0	87.05	1		1	1	0	1	0	1	0	0
51	73	1	0	1	1	0	0	0	0	24.21	81	128	69	2	1	1	4	129	65	0	1	92.2	1	120	0	10.502	1	4.34	1.46	0.87	1	1.89	6	0	120.2	1	50.2	2		1	1	0	0	0	1	1	0
52	71	1	0	1	1	1	1	0	0	26.0375	78	132	87	1	0	0	0	124	68	0	0	65.7	0	130	0	0.003	0	3.98	0.86	1.44	0	1.98	5.6	0	63.2	0	97.78	0		1	1	0	1	0	1	1	0
53	60	0	0	1	1	1	1	0	0	25.3906	79	154	78	1	0	1	1	103	58	1	0	61.2	0	120	0	0.061	1	3.81	1.27	0.87	1	2.21	9.1	1	59.8	0	107.61	0		1	1	0	1	0	1	1	0
54	53	0	0	0	0	0	1	0	0	18.776	65	111	74	1	0	1	2	73	53	1	0	62.1	0	135	0	0.013	0	5.6	0.68	1.25	0	3.68	11.7	1	76.7	1	76.12	1		1	1	0	1	0	1	1	0
55	59	0	1	0	1	1	1	1	1	33.2986	63	144	64	1	0	0	1	77	68	0	0	42.5	0	133	0	0.001	0	4.49	1.6	1.41	0	2.62	6.8	1	61.6	0	104.05	0		0	1	0	1	1	1	1	0
56	70	1	1	1	1	1	1	0	0	28.8415	102	187	97	1	0	1	1	120	68	0	0	88.7	1	138	0	0.054	1	4.96	1.5	1.14	0	3.28	6.6	1	52.4	0	123.21	0		1	1	0	1	0	1	1	0
57	77	1	1	1	0	1	1	0	0	24.677	75	111	53	3	1	1	2	122	51	1	1	164.1	1	125	0	14.559	1	5.08	1.9	0.85	1	3.03	11.9	1	101.9	1	53.31	2		1	1	0	1	1	1	1	0
58	57	0	0	0	1	1	1	0	0	15.4006	85	128	84	1	0	1	1	73	65	0	0	48.5	0	105	1	0.001	0	3.34	0.59	1.62	0	1.26	5.7	0	46.5	0	148.13	0		1	1	0	0	0	1	0	0
59	69	1	0	1	1	1	1	1	0	23.7253	104	141	81	1	0	1	2	95	68	0	0	88.2	1	142	0	0.004	0	4.14	0.95	0.97	1	2.88	10	1	71.6	0	84.04	1		1	1	0	1	0	1	1	0
60	67	1	1	1	1	1	1	0	0	28.3039	83	158	67	1	0	1	1	103	60	1	0	57.1	0	109	1	1.356	1	3.38	1.91	0.89	1	1.54	5.2	0	62.5	0	100.18	0		1	1	0	1	0	1	1	0
61	78	1	0	0	1	1	1	0	0	18.0737	78	151	71	1	0	0	0	120	62	0	0	86.3	1	111	1	0.002	0	4.23	0.81	1.17	0	2.41	5.2	0	62.1	0	98	0		0	1	0	0	0	1	1	0
62	56	0	1	0	1	1	1	1	0	23.4339	82	136	88	1	0	1	2	75	75	0	0	63.7	0	134	0	0.002	0	7.42	5.43	0.94	1	3.21	6.5	1	89.6	1	66.15	1		1	1	0	1	0	1	1	0
63	53	0	0	0	0	0	0	0	0	23.5556	77	139	88	1	0	1	2	73	71	0	0	41	0	142	0	0.002	0	5.67	1.71	1.25	0	3.86	5.9	0	59.5	0	110.71	0		1	1	0	0	0	1	1	0
64	80	1	0	0	0	0	1	0	0	23.7253	89	134	71	3	1	1	2	132	65	0	1	70.3	1	128	0	33.24	1	4.27	1.53	0.76	1	2.98	6	0	65.7	0	91	0		1	1	0	0	0	1	1	0
65	57	0	0	0	0	0	1	0	0	26.9531	72	134	72	1	0	0	0	89	65	0	0	85.2	1	124	0	0.019	0	5.22	0.89	1.24	0	3.21	8.5	1	74	1	83.49	1		1	1	0	0	0	1	1	0
66	56	0	0	0	0	0	0	0	0	26.8136	65	134	57	1	0	1	1	67	68	0	0	84.9	1	125	0	0.002	0	3.13	1.22	1.05	1	1.37	5.9	0	62.6	0	102.96	0		1	1	0	1	0	1	0	0
67	74	1	0	1	1	1	1	0	0	25.5406	68	142	82	1	0	1	1	100	71	0	0	51.5	0	128	0	0.044	0	4.6	1.19	1.07	0	3.06	6.4	1	51.1	0	125.8	0		1	1	0	1	0	1	1	0
68	88	1	1	1	1	1	1	0	0	27.6205	89	137	86	1	0	0	0	144	68	0	0	64.2	0	120	0	0.004	0	4.84	1.16	0.92	1	3.07	5.8	0	74.5	1	76.6	1		1	0	0	1	0	1	1	0
69	58	0	0	0	0	0	0	0	0	22.0604	69	125	75	1	0	1	1	69	64	0	0	61.1	0	125	0	0.004	0	4.84	1.23	1.07	0	3.17	5.9	0	73.4	1	84.07	1		1	1	0	0	0	1	0	0
70	85	1	1	0	1	1	1	0	0	19.7711	79	179	87	1	0	1	1	120	50	1	1	138.9	1	133	0	0.041	0	6.21	1.69	1.19	0	3.8	8.6	1	100	1	53.54	2		1	1	0	1	0	1	1	0
71	78	1	0	1	1	1	1	0	0	23.3333	75	137	70	1	0	1	4	112	70	0	0	108.6	1	136	0	0.031	0	6.27	2.55	1.24	0	4	10.4	1	92.7	1	59.8	2		1	1	0	1	0	1	1	1
72	65	0	0	0	1	1	1	0	0	20.8117	72	127	69	1	0	1	3	96	74	0	1	133.6	1	95	1	0.002	0	2.39	1.45	0.54	1	1.3	6.8	1	106.2	1	52.22	2		1	1	0	1	0	1	1	0
73	77	1	0	1	1	1	1	0	0	26.7804	84	138	72	1	0	1	4	112	66	0	0	112.1	1	103	1	0.005	0	3.57	1.16	1.13	0	1.83	6	0	74.5	1	78.8	1		1	1	0	0	0	1	0	0
74	67	1	0	1	1	1	1	0	0	21.7784	78	128	81	1	0	0	0	106	61	0	0	80.2	1	126	0	0.003	0	5.89	1.5	0.95	1	4.2	6.5	1	62.5	0	99.9	0		1	0	0	1	0	1	1	0
75	55	0	0	0	0	0	0	0	0	24.7676	76	138	84	1	0	0	0	87	68	0	0	47.5	0	131	0	0.002	0	4.8	0.8	1.22	0	3.07	5.7	0	55.9	0	118.78	0		1	0	0	0	0	1	1	0
76	65	0	0	1	1	1	1	0	0	23.634	82	225	88	1	0	1	1	99	57	1	0	78.9	1	127	0	0.055	1	5.96	1.52	1.24	0	3.6	10.1	1	87	1	66.79	1		1	1	0	1	0	1	1	0
77	69	1	0	1	1	1	1	0	0	27.3438	91	162	98	1	0	1	1	110	70	0	0	57.4	0	123	0	0.053	1	4.85	2.93	1.11	0	2.65	6.9	1	91	1	62.5	1		1	1	0	1	0	1	1	0
78	61	0	0	0	0	0	1	0	0	20.9365	85	142	80	3	1	1	1	92	70	0	0	58.4	0	155	0	37.125	1	4.67	1.05	1.64	0	2.24	7.5	1	45.1	0	110.47	0		1	0	1	0	0	1	1	0
79	87	1	0	1	0	1	1	0	0	21.0938	90	125	70	2	1	1	3	152	51	1	1	242	1	97	1	4.373	1	5	0.9	1.29	0	2.74	6	0	113	1	46	2		1	1	0	1	0	1	1	0
80	67	1	0	0	0	0	0	0	0	20.4294	66	118	61	1	0	0	2	104	70	0	0	57	0	131	0	0.004	0	2.89	0.74	1.18	0	1.22	5.5	0	65	0	95.4	0		1	1	0	0	0	1	1	0
81	71	1	0	1	1	1	1	0	0	26.6667	77	126	73	2	1	1	3	127	60	1	1	65.1	0	140	0	10.782	1	4.13	1.55	1.16	0	2.18	6.2	1	92	1	61.61	1		1	0	1	0	0	1	1	0
82	86	1	0	1	1	0	0	0	0	22.89	67	151	54	1	0	1	2	120	68	0	1	84.9	1	129	0	0.008	0	5.51	2.31	0.75	1	3.2	7.1	1	76	1	74.86	1		1	1	0	0	0	1	0	0
83	82	1	0	1	1	0	0	0	0	21.52	72	140	65	1	0	1	1	126	66	0	1	93.4	1	132	0	0.003	0	4.54	1.68	0.95	1	2.86	6.8	1	73.6	1	80.34	1		1	0	0	0	0	1	1	0
84	51	0	1	0	1	1	1	0	0	22.5827	86	157	83	1	0	1	1	71	67	0	0	77.9	1	115	0	0	0	9.26	4.87	0.94	1	5.42	5.9	0	67.7	0	95	0		1	1	0	0	1	1	0	0
85	58	0	0	1	1	1	1	0	0	26.0375	59	129	81	3	1	1	1	71	50	1	1	70.1	1	127	0	55.103	1	6.46	1.41	1	1	4.1	5.4	0	51.5	0	130.19	0		1	0	1	1	0	1	1	0
86	59	0	0	1	1	1	1	0	0	21.7784	64	119	49	2	1	1	1	86	63	0	0	50	0	118	0	5.97	1	4.87	1.56	1	1	3.27	5.2	0	57	0	117	0		1	1	0	0	0	1	0	0
87	53	0	1	0	1	1	1	0	0	21.3675	72	114	78	3	1	0	0	93	60	1	1	49.7	0	123	0	0.002	0	3.84	1.08	1.34	0	1.93	5.5	0	74	1	85	1		1	1	0	1	1	1	1	0
88	53	0	1	1	1	1	1	0	0	31.2026	75	146	81	1	0	1	2	69	68	0	0	51.1	0	139	0	0.001	0	4	1.31	1.18	0	2.4	6	0	56	0	119.3	0		1	1	0	1	0	1	1	0
89	60	0	0	1	1	1	1	0	0	20.7031	94	148	97	1	0	0	0	109	67	0	0	63.4	0	127	0	0.002	0	4.5	1.28	1.26	0	2.4	5.5	0	77	1	79	1		0	1	0	1	0	0	0	0
90	86	1	1	0	1	1	1	0	0	22.7732	89	159	57	1	0	0	0	140	70	0	0	85.2	1	108	1	0.004	0	3.82	0.81	1.39	0	1.82	8.2	1	71	0	81	1		0	1	0	1	0	1	0	0
91	75	1	0	1	1	1	1	0	0	23.6652	74	136	78	2	1	1	4	131	67	0	1	122.3	1	125	0	0.251	1	4	2.28	0.7	1	2.14	5.5	0	109.1	1	49.35	2		1	1	0	1	0	1	0	0
92	82	1	0	0	0	0	0	0	0	20.16	77	145	89	2	1	1	1	141	54	1	1	107.4	1	115	0	2.214	1	4.99	1.26	1.31	0	2.78	6	0	75.3	1	85.34	1		1	0	0	1	0	1	1	0
93	76	1	0	1	1	1	1	0	0	26.7094	77	168	92	1	0	0	1	116	67	0	0	72.4	1	132	0	0.01	0	4.35	1.36	0.98	1	2.59	6.3	1	72	1	82	1		1	1	0	1	1	1	1	0
94	83	1	0	1	1	1	1	0	0	22.6562	88	106	68	1	0	1	4	134	54	1	1	129.1	1	119	0	0.003	0	2.46	1.22	0.75	1	1.11	10	1	72.2	1	80.47	1		1	1	0	0	0	1	0	0
95	80	1	0	1	0	1	1	0	0	27.5862	77	136	74	3	1	1	1	130	59	1	1	104.6	1	120	0	0.006	0	5.2	1.68	0.74	1	3.5	5.6	0	85.5	1	65.75	1		1	1	0	0	0	1	1	0
96	72	1	1	1	1	1	1	0	0	22.8928	68	136	76	1	0	1	1	106	63	0	0	56	0	125	0	0.003	0	3.26	0.65	1.13	0	1.51	6.1	1	69	0	88	1		1	1	0	1	0	1	0	0
97	59	0	0	0	0	0	0	0	0	27.4884	92	173	98	1	0	0	0	82	68	0	0	44.3	0	152	0	0.003	0	6.87	1.44	1.41	0	4.16	5.7	0	49.4	0	136	0		1	1	0	0	0	1	0	0
98	62	0	0	1	1	1	1	0	0	33.91	78	162	86	1	0	1	1	97	59	1	1	62.2	0	116	0	0.674	1	3.06	2.78	0.74	1	1.39	7.3	1	64.6	0	97.26	0		1	1	0	0	0	1	1	0
99	77	1	0	1	1	1	1	0	0	23.2335	66	138	77	1	0	1	3	104	61	0	0	76	1	137	0	0.006	0	4.2	1.37	1.17	0	2.32	6.6	1	61.9	0	98.85	0		1	1	0	1	0	1	1	0
100	70	1	0	0	0	0	0	0	0	23.9361	71	94	46	3	1	1	1	124	68	0	1	83	1	112	1	83.183	1	2.86	0.56	1.3	0	1.33	6.3	1	74.3	1	80.08	1		0	1	0	0	0	1	0	0
101	74	1	0	1	1	1	1	0	0	22.2222	89	140	67	1	0	0	0	122	66	0	0	66.6	0	127	0	0.002	0	4.4	1.06	1.27	0	2.64	5.9	0	73	1	82	1		0	1	0	0	0	1	1	0
102	43	0	0	0	0	0	0	0	0	22.6562	78	107	78	3	1	0	4	79	51	1	1	48.1	0	119	0	1.917	1	3.95	1.93	0.96	1	2.51	5.5	0	66.9	0	99.45	0		1	0	0	0	0	1	0	0
103	78	1	0	1	1	1	1	0	0	25.4767	83	128	51	2	1	1	4	127	50	1	1	104	1	78	1	4.955	1	3.13	1.25	0.95	1	1.53	7.6	1	76.6	1	81.9	1		1	1	0	1	0	1	1	0
104	81	1	1	1	1	1	1	0	0	23.0518	114	145	95	2	1	1	1	153	57	1	1	115.2	1	104	1	6.039	1	3.22	0.54	0.82	1	1.94	5.4	0	63.1	0	95.44	0		1	1	0	1	0	1	1	0
105	74	1	0	0	0	0	0	0	0	20.1348	92	154	83	2	1	1	1	128	50	1	1	98.1	1	150	0	17.62	1	3.46	0.97	1.05	1	2.05	6.1	1	98	1	56.34	2		0	1	0	1	0	1	1	0
106	74	1	0	1	1	1	1	0	0	19.9792	101	127	86	2	1	1	1	130	67	0	0	72	1	143	0	2.857	1	4.55	1.6	1.02	1	3.04	10	1	59.1	0	105.16	0		1	1	0	1	0	1	1	0
107	48	0	0	0	0	0	1	1	0	33.3333	80	141	87	2	1	1	1	66	68	0	0	41.9	0	123	0	0.321	1	5.08	2.27	0.99	1	3.39	7.4	1	61.8	0	107.54	0		1	0	1	0	0	1	1	0
108	67	1	0	0	1	1	1	0	0	25.2691	90	153	82	2	1	1	1	110	50	1	0	53.5	0	123	0	0.143	1	7.05	1.42	1.18	0	5.04	6.1	1	76.5	1	77.85	1		1	1	0	1	0	1	1	0
109	66	1	0	1	1	1	1	0	0	26.6667	90	113	86	1	0	0	1	115	67	0	0	40	0	123	0	0.002	0	3.94	0.88	1.02	1	2.36	5.6	0	62	0	100.58	0		0	1	0	1	0	1	1	0
110	93	1	0	0	1	1	1	0	0	24.977	95	133	72	3	1	1	1	148	66	0	1	58.9	0	121	0	109.715	1	5.36	0.87	1.54	0	2.91	6.2	1	83.7	1	65.7	1		1	1	0	0	0	1	1	0
111	76	1	0	0	1	1	1	0	0	27.2392	93	165	77	2	1	1	1	120	55	1	0	57.6	0	114	1	0.117	1	3.52	1.13	1.12	0	1.86	8.8	1	62.4	0	98.11	0		1	1	0	0	0	1	1	0
112	96	1	0	1	1	1	1	1	1	24.4444	77	128	64	3	1	1	4	143	64	0	0	119.9	1	90	1	0.31	1	3.51	1.08	0.97	1	1.84	7.2	1	75.5	1	74.19	1		1	1	0	0	0	1	0	0
113	52	0	1	0	0	0	0	0	0	22.6003	82	114	79	3	1	1	1	83	69	0	1	56.5	0	123	0	0.093	1	5.89	1.08	1.34	0	1.93	5.5	0	73.9	1	84.73	1		1	1	0	1	0	1	1	0
114	55	0	1	1	1	1	1	0	0	29.6427	74	143	74	2	1	1	4	86	67	0	1	145	1	103	1	0.079	1	3.94	1.47	0.86	1	2.32	6.5	1	88	1	67.76	1		1	1	0	1	0	1	1	0
115	79	1	0	1	0	0	0	0	0	25.34	79	136	74	1	0	1	1	112	59	1	1	77.5	1	104	1	0.003	0	4.85	1.69	1.04	1	3.84	6.1	1	90.2	1	63.23	1		1	0	0	0	0	1	1	0
116	62	0	0	0	0	0	0	0	0	24.7475	78	154	79	2	1	1	1	103	65	0	0	45	0	137	0	0.074	1	4.56	1.03	1.08	0	3.02	5.6	0	64.5	0	97	0		1	1	0	0	0	1	0	0
117	64	0	0	0	0	0	0	0	0	18.7305	84	130	85	3	1	1	1	96	50	1	0	53	0	117	0	75.06	1	4.32	0.97	1.09	0	2.6	5.3	0	52	0	126.4	0		1	0	1	0	0	1	1	0
118	79	1	0	0	1	1	1	0	0	28.3039	73	107	62	3	1	1	2	120	70	0	1	93.9	1	119	0	0.078	1	4.3	1.4	1.3	0	2.3	6.4	1	77	1	74.5	1		1	1	0	0	0	1	0	0
119	59	0	0	1	1	1	1	0	0	20.5078	98	135	92	3	1	1	2	82	67	0	0	45	0	126	0	0.25	1	3.49	1.19	1.17	0	1.61	6.5	1	61.8	0	103.7	0		1	1	0	0	0	1	1	0
120	81	1	0	1	1	1	1	0	0	22.5827	74	125	67	3	1	1	2	134	52	1	1	84.2	1	127	0	1.414	1	5.29	1.52	0.98	1	3.54	6.1	1	68.1	0	86.87	1		1	1	0	1	0	1	0	0
121	78	1	1	0	1	1	1	0	0	23.5	79	148	79	1	0	0	2	122	67	0	1	82.2	1	117	0	0.003	0	5.21	1.53	1.09	0	2.59	6.3	1	70.2	0	100.2	0		1	0	0	1	0	1	1	0
122	66	1	0	1	1	1	1	0	0	22.0604	66	110	70	3	1	0	3	110	62	0	0	47.4	0	133	0	3.202	1	3.87	1.95	1.39	0	1.58	5.3	0	70.7	0	86	1		1	1	0	0	1	1	1	0
123	57	0	0	1	1	1	1	0	0	21.6441	63	117	71	3	1	1	1	77	73	0	1	89.5	1	137	0	127	1	4.92	2.43	0.97	1	2.79	4.9	0	66.9	0	94.56	0		1	0	1	1	0	1	1	0
124	63	0	0	0	0	0	0	0	0	25.7117	68	128	66	2	1	0	0	117	70	0	0	43.7	0	130	0	1.074	1	5	0.9	1.67	0	2.54	5.4	0	68	0	91	0		1	1	0	1	0	1	0	0
125	69	1	0	1	1	1	1	0	0	25.6369	67	153	77	3	1	1	2	88	64	0	0	57.8	0	137	0	3.324	1	6.08	1.66	1.44	0	3.65	6	0	75	1	79	1		1	1	0	1	0	1	1	0
126	56	0	0	0	0	0	0	0	0	23.3355	77	136	64	2	1	0	0	104	69	0	0	48.1	0	140	0	48.261	1	4.39	1.44	1.13	0	2.46	5.8	0	67.9	0	93.14	0		1	1	0	1	0	1	1	0
127	42	0	0	0	0	0	1	0	0	23.3091	112	107	81	3	1	1	4	79	50	1	0	58.2	0	115	0	32.556	1	1.7	1.59	0.64	1	0.59	8.9	1	69.3	0	86.45	1		1	0	0	1	0	1	1	0
128	58	0	1	1	0	1	1	0	0	20.83	68	126	86	3	1	0	0	87	69	0	0	51.6	0	140	0	0.123	1	4.57	5.01	1.18	0	2.81	5.3	0	76.3	1	80.15	1		1	1	0	1	0	1	1	0
129	74	1	0	1	1	1	1	0	0	21.4844	66	158	75	1	0	1	1	102	65	0	0	64	0	111	1	0.007	0	2.85	2.1	0.75	1	1.27	6.8	1	69.9	0	85.5	1		1	1	0	1	0	1	1	0
130	87	1	0	1	1	1	1	0	0	22.8928	67	151	54	1	0	1	1	120	67.5	0	0	89.3	1	128	0	0.026	0	5.5	2.33	0.75	1	3.18	7.2	1	76	1	75	1		1	1	0	1	1	1	1	0
131	84	1	0	0	0	0	0	0	0	17.8257	78	149	90	2	1	1	3	141	52	1	1	107.3	1	115	0	54.574	1	5.1	1.14	1.31	0	3.17	5.9	0	70	0	83.4	1		1	1	0	0	0	1	0	0
132	59	0	0	0	0	0	0	0	0	28.3203	75	127	67	1	0	1	1	73	71	0	0	48.1	0	129	0	0.002	0	7.64	1.51	1.3	0	4.95	5.7	0	65	0	97	0		1	1	0	0	0	1	0	0
133	79	1	0	1	1	1	1	0	0	26.5239	78	141	68	1	0	1	1	121	60	1	0	52.1	0	119	0	0.199	1	5.22	0.42	1.8	0	2.56	5.6	0	52	0	123	0		1	1	0	1	0	1	0	0
134	70	1	0	1	1	0	1	0	0	23.65	78	198	90	1	0	1	1	117	60	1	1	69.7	1	132	0	0.051	1	4.75	0.95	1.3	0	2.95	7.9	1	78.6	1	69.34	1		1	1	0	0	0	1	1	0
135	53	0	1	0	1	1	1	0	0	24.8047	82	119	78	1	0	1	1	77	63	0	0	39.5	0	123	0	0.004	0	4.39	2.96	0.94	1	2.37	9.4	1	56.2	0	118.79	0		1	0	1	0	0	1	1	0
136	56	0	1	0	1	0	0	0	0	20.8984	98	145	93	1	0	0	2	88	71	0	1	44.4	0	131	0	0.001	0	6.51	1.8	1.03	1	4.04	5.5	0	49.98	0	136.55	0		1	0	0	1	0	1	1	0
137	58	0	0	0	0	0	0	0	0	20.4	68	123	73	1	0	0	0	96	60	1	0	46.4	0	112	1	0.122	1	3.93	0.88	0.91	1	2.44	7.8	1	58.1	0	112.19	0		1	1	0	0	0	1	0	0
138	73	1	0	0	1	1	1	0	0	19.5312	83	132	83	1	0	1	1	112	62	0	0	67.8	0	143	0	0.005	0	3.27	1.13	0.88	1	1.96	8.6	1	69.3	0	86.61	1		1	1	0	0	0	1	1	0
139	52	0	1	0	1	0	0	0	0	20.4294	70	123	76	1	0	1	1	90	70	0	0	60	0	119	0	0.278	1	3.23	0.49	1.42	0	1.29	5.2	0	70.4	0	90.26	0		1	1	0	1	0	1	0	0
140	76	1	0	1	1	1	1	0	0	30.3	63	158	81	1	0	1	4	117	51	1	1	78.9	1	135	0	3.849	1	5.7	0.87	1.25	0	3.78	8.2	1	74.1	1	79.17	1		1	1	0	0	0	1	1	0
141	76	1	0	1	1	0	0	0	0	25.0995	76	133	85	1	0	0	0	126	64	0	0	58.4	0	133	0	0.002	0	3.31	1.67	1.1	0	1.36	5.5	0	67	0	90.98	0		1	1	0	0	0	1	1	0
142	65	0	0	1	1	0	1	0	0	22.89	89	176	85	1	0	1	1	84	57	1	1	120.3	1	128	0	0.009	0	4.63	1.28	1.53	0	2.05	7.5	1	93.2	1	63.76	1		1	1	0	0	0	1	1	0
143	74	1	1	0	1	1	1	0	0	25.9701	76	197	79	1	0	1	1	104	50	1	1	173.6	1	102	1	0.005	0	9.45	2.21	1.22	0	6.3	7.3	1	107.6	1	58.94	2		1	1	0	1	0	1	1	0
144	58	0	0	0	0	0	0	0	0	22.1893	70	120	70	1	0	1	2	90	68	0	1	55.7	0	127	0	0.255	1	6.43	2.84	1.02	1	3.29	5.6	0	69.1	0	90.58	0		1	1	0	0	0	1	1	0
145	65	0	1	1	1	0	0	0	0	23.3275	67	177	79	1	0	1	1	91	71	0	0	61.1	0	139	0	0.352	1	5.25	1.45	3.07	0	3.99	5.4	0	57.5	0	111.34	0		1	1	0	0	0	1	1	0
146	67	1	0	0	0	0	0	0	0	19.563	64	130	60	1	0	1	4	88	66	0	0	50.1	0	131	0	0.015	0	6.15	1.02	1.69	0	3.57	5.4	0	74.9	1	74.24	1		1	1	0	0	0	1	1	0
147	47	0	0	1	1	0	0	0	0	20.3223	76	169	103	1	0	1	1	60	75	0	0	57.6	0	160	0	0.3	1	4.95	0.92	1.27	0	3.15	5.1	0	60.7	0	110.36	0		1	1	0	1	1	1	1	0
148	61	0	1	1	1	0	0	0	0	32.8	79	153	84	1	0	1	1	103	70	0	0	67.9	0	152	0	0.891	1	6.39	2.4	1.28	0	3.75	5.8	0	57.8	0	111.89	0		1	1	0	1	0	1	0	0
149	62	0	1	0	1	1	1	0	0	24.6094	63	162	72	1	0	0	1	92	75	0	0	47.4	0	134	0	0	0	4.01	0.67	1.79	0	1.44	6.8	1	66.7	0	93.49	0		1	1	0	1	0	1	1	0
150	83	1	0	1	1	0	0	0	0	19.9219	68	163	78	1	0	1	1	114	59	1	0	49.8	0	139	0	0.012	0	5.01	1.61	1.26	0	2.88	6.7	1	70.9	0	82.3	1		1	1	0	1	1	1	0	0
151	71	1	0	1	1	0	0	0	0	26.2227	72	141	89	1	0	0	0	122	70	0	0	89.8	1	124	0	0.008	0	3.18	1.5	1.11	0	1.45	5.7	0	87.3	1	65.46	1		1	0	0	1	0	1	0	0
152	68	1	0	0	1	0	0	0	0	25.8876	64	143	67	1	0	1	1	82	70	0	0	67	0	123	0	0.002	0	5.65	2.53	0.94	1	3.36	6.2	1	63.1	0	98.48	0		1	1	0	0	0	1	1	0
153	82	1	1	1	1	1	1	0	0	22.56	71	159	75	1	0	0	2	140	68	0	1	102.7	1	120	0	0.003	0	3.43	1.43	1.22	0	1.37	6.4	1	88.3	1	65.61	1		1	1	0	0	0	1	1	0
154	59	0	1	0	1	1	1	0	0	26.78	83	126	70	1	0	0	1	89	50	1	1	84.9	1	139	0	0.008	0	2.38	1.18	0.92	1	1.25	6.7	1	86.2	1	73.12	1		1	1	0	1	0	1	1	0
155	53	0	0	0	0	1	1	0	0	18.78	66	120	75	1	0	1	1	69	50	1	0	58.8	0	134	0	0.003	0	5.6	0.68	1.24	0	3.69	11.7	1	72.5	1	77.7	1		1	1	0	0	0	1	0	0
156	78	1	0	0	0	1	1	0	0	21.5	77	168	77	1	0	1	1	117	67	0	0	75.4	1	79	1	1.214	1	2.9	0.95	1.01	1	1.5	6.7	1	70.4	0	84.23	1		0	0	0	0	0	0	0	0
157	59	0	0	0	0	0	0	0	0	25.9516	84	120	74	1	0	0	0	89	67	0	0	45.1	0	123	0	0.003	0	3.29	2.49	0.73	1	1.57	6	0	74.1	1	82.84	1		1	0	0	0	0	1	0	0
158	60	0	0	0	0	0	0	0	0	29.6427	76	142	83	1	0	1	1	90	63	0	0	47.2	0	121	0	0.003	0	3.59	1.24	1.21	0	1.74	6.3	1	72.7	1	84.67	1		1	0	0	0	0	1	1	0
159	50	0	1	1	1	1	1	0	0	31.2213	70	128	88	1	0	0	0	89	63	0	0	48.6	0	131	0	0.003	0	4.33	1.72	0.98	1	2.37	6	0	67.6	0	95.57	0		1	1	0	1	0	1	1	0
160	62	0	0	1	1	0	0	0	0	22.151	91	174	86	1	0	1	2	87	70	0	0	49.1	0	141	0	0.001	0	4.65	1.68	0.85	1	2.88	5.8	0	65.3	0	95.97	0		1	1	0	1	0	1	1	0
161	64	0	0	0	0	0	0	0	0	19.1406	67	143	85	1	0	0	0	96	71	0	0	67.3	0	123	0	0.002	0	4.76	0.91	1.25	0	2.8	5	0	63.6	0	98.59	0		0	1	0	0	0	1	0	0
162	68	1	0	1	0	1	1	0	0	23.3091	109	143	103	2	1	1	4	110	50	1	1	184.2	1	106	1	1.351	1	6.3	1.19	0.91	1	5.01	5.8	0	89.5	1	63.98	1		1	1	0	0	0	1	0	0
163	86	1	0	1	1	1	1	0	0	20.0796	60	138	71	3	1	1	2	128	71	0	1	103.8	1	157	0	34.938	1	4.45	1.32	0.87	1	2.93	5.8	0	84.6	1	65.76	1		1	1	0	1	0	1	0	0
164	69	1	1	1	1	0	0	0	0	25.13	57	169	87	1	0	1	1	78	70	0	1	93.2	1	129	0	0.002	0	4.87	2.52	1.01	1	2.34	5.5	0	79.1	1	70.11	1		1	1	0	0	0	1	1	0
165	55	0	0	0	0	1	1	0	0	24.1415	80	127	70	1	0	1	1	73	65	0	0	48.9	0	118	0	0.043	0	5	1.94	1.04	1	2.89	9.8	1	49.7	0	137.33	0		1	1	0	0	0	1	1	0
166	72	1	0	1	1	0	0	0	0	23.9361	70	145	82	1	0	0	0	120	66	0	0	52.4	0	134	0	0.016	0	2.92	1.18	1.19	0	1.25	5.9	0	66	0	92.22	0		1	0	0	0	0	1	1	0
167	77	1	0	1	1	1	1	0	0	25.204	70	144	78	1	0	1	2	108	72	0	0	60.3	0	123	0	0.008	0	6.43	2.73	1.45	0	3.6	6.6	1	71.9	0	85.03	1		1	1	0	1	1	1	1	0
168	55	0	0	1	1	0	0	0	0	28.0404	73	120	74	1	0	0	0	87	58	1	0	40.4	0	112	1	0.003	0	4.82	1.44	1.06	0	3.08	6	0	61.2	0	106.22	0		1	1	0	0	0	1	0	0
169	69	1	0	1	1	1	1	0	0	23.64	72	154	81	1	0	1	2	90	53	1	1	94.5	1	113	1	0.016	0	3.02	1.08	1.02	1	1.19	9.2	1	69.4	0	90.23	0		1	1	0	0	0	1	1	0
170	65	0	0	1	1	0	0	0	0	20.7756	60	117	64	1	0	0	1	119	65	0	0	51.6	0	114	1	21.4	1	3.45	1.96	0.83	1	1.88	6	0	52.5	0	124.57	0		1	1	0	0	0	1	0	0
171	38	0	0	0	0	0	0	0	0	23.4375	75	106	70	1	0	1	1	41	62	0	0	51.9	0	102	1	0.001	0	3.66	1.62	0.93	1	1.85	6	0	60.2	0	115.82	0		1	1	0	0	0	1	1	0
172	66	1	0	1	1	0	0	0	0	21.2279	82	134	74	1	0	0	1	106	70	0	0	70.1	1	138	0	0	0	4.33	1.07	1.13	0	2.68	5.8	0	63	0	99.2	0		1	0	0	1	0	1	0	0
173	69	1	0	0	0	0	0	0	0	24.0346	67	128	70	1	0	1	1	88	62	0	0	65	0	148	0	0.002	0	5.4	1.6	1.36	0	3.35	5.9	0	80	1	73.29	1		1	1	0	0	0	1	1	0
174	72	1	0	1	1	0	0	0	0	18.6667	71	155	99	1	0	1	1	106	74	0	0	50.2	0	139	0	0.007	0	4.29	1.61	1.17	0	2.31	5.6	0	66.2	0	91.87	0		1	1	0	0	0	1	0	0
175	52	0	0	0	1	0	0	0	0	24.8889	81	138	79	1	0	1	1	88	61	0	0	60.1	0	133	0	0.072	1	4.49	1.64	0.84	1	2.64	5.6	0	64.7	0	100.18	0		1	0	1	1	0	1	1	0
176	67	1	0	0	0	0	0	0	0	29.7442	70	120	70	1	0	0	0	106	64	0	0	60.9	0	131	0	0.001	0	4.87	1.08	1.25	0	2.68	5.9	0	57.2	0	111.45	0		1	0	0	1	0	1	1	0
177	85	1	0	1	1	0	0	0	0	20.0288	59	124	67	1	0	1	2	124	70	0	0	61.1	0	125	0	0.004	0	4.79	1.45	1.35	0	2.56	5.7	0	87.9	1	62.86	1		1	1	0	0	0	1	0	0
178	71	1	1	0	1	0	0	0	0	24.2188	62	162	84	1	0	0	0	108	66	0	0	60.9	0	138	0	0.001	0	2.55	1.43	0.76	1	1.37	5.4	0	63.7	0	96.58	0		1	0	0	1	0	1	0	0
179	66	1	0	1	1	0	0	0	0	33.7325	87	163	93	1	0	0	0	98	67	0	0	66.6	0	142	0	0.003	0	5.27	1.62	1.22	0	3.25	5.7	0	74.8	1	80.26	1		0	0	0	1	0	1	0	0
180	46	0	0	1	1	0	0	0	0	25.0762	54	138	85	1	0	0	4	63	59	1	0	42.3	0	133	0	0.023	0	4.76	2.34	1.09	0	2.47	4.9	0	57.2	0	119.21	0		1	1	0	1	0	1	1	0
181	59	0	0	0	0	0	0	0	0	25	71	132	77	1	0	0	0	89	62	0	0	54.7	0	126	0	0.001	0	4.55	1.24	1.14	0	2.76	5.2	0	68.4	0	91.44	0		0	1	0	0	0	1	0	0
182	51	0	1	0	1	0	0	0	0	25.1532	82	141	80	1	0	1	1	69	68	0	0	41	0	143	0	0.011	0	3.52	0.79	1.28	0	1.67	5.4	0	57.4	0	116.94	0		1	1	0	0	0	1	1	0
183	81	1	0	0	1	1	1	0	0	22.2222	73	166	75	1	0	0	0	134	64	0	1	111.7	1	111	1	0.004	0	2.84	1.54	0.78	1	1.51	5.4	0	82	1	68.76	1		0	1	0	0	0	1	1	0
184	72	1	0	1	1	1	1	0	0	26.0262	72	154	81	2	1	1	1	123	67	0	1	93.4	1	95	1	2.612	1	3.21	0.99	1	1	1.37	7.9	1	72	1	82.83	1		1	1	0	0	0	1	1	1
185	63	0	0	1	1	0	0	0	0	27.6398	77	150	76	1	0	0	0	102	65	0	0	45.1	0	116	0	0.001	0	4.86	2.12	1.14	0	2.8	5	0	62.4	0	101.22	0		0	1	0	1	0	1	1	0
186	78	1	0	1	1	0	0	0	0	24.7325	97	94	67	1	0	1	1	125	65	0	0	77.7	1	117	0	0.002	0	3.19	1.33	1.28	0	1.33	5.6	0	73.1	1	80.14	1		1	1	0	0	0	1	1	0
187	74	1	0	1	1	0	0	0	0	22.7694	66	115	86	1	0	0	0	124	59	1	0	72.5	1	122	0	0.002	0	4.41	0.8	1.77	0	2.02	5.3	0	71	0	83.86	1		1	0	0	0	0	1	1	0
188	78	1	0	0	0	0	0	0	0	20.4082	79	143	66	1	0	0	0	120	72	0	0	59.7	0	122	0	0	0	4.7	0.67	1.49	0	2.77	5.2	0	64.1	0	94.24	0		1	0	0	0	0	1	0	0
189	75	1	0	1	1	1	1	0	0	30.12	70	145	79	1	0	1	2	123	50	1	0	76.7	1	128	0	3.213	1	4.79	0.83	1.21	0	3.26	6.9	1	70.12	0	80.15	1		1	1	0	0	0	1	0	0
190	68	1	0	0	0	0	0	0	0	26.0375	64	137	65	1	0	1	1	88	57	1	0	60.2	0	110	1	0	0	2.67	0.67	0.91	1	1.39	5.6	0	73.8	1	81.17	1		1	0	0	0	0	1	0	0
191	51	0	0	0	0	0	0	0	0	23.0469	66	143	81	1	0	0	0	79	67	0	0	43.1	0	139	0	0.002	0	3.2	1.43	1.21	0	1.34	5.5	0	71.7	0	88.56	1		1	1	0	1	0	1	1	0
192	59	0	0	0	0	0	0	0	0	26.0375	78	137	65	1	0	0	0	87	66	0	0	41.2	0	134	0	0	0	3.86	1.19	1.22	0	1.9	5.8	0	56.9	0	114.76	0		1	0	0	0	0	1	0	0
193	58	0	1	1	1	0	0	0	0	23.1111	76	158	81	1	0	0	0	83	67	0	0	44.3	0	123	0	0.001	0	3.55	0.59	1.97	0	1.08	5.6	0	55.9	0	117.66	0		1	0	0	1	1	1	1	0
194	66	1	0	0	0	0	0	0	0	26.3702	86	115	72	1	0	0	0	110	63	0	0	53.3	0	123	0	0.002	0	6.07	1.56	1.34	0	3.63	5.9	0	61.6	0	101.99	0		1	0	0	0	0	1	0	0
195	54	0	1	0	1	0	0	0	0	24.4352	66	123	76	1	0	1	1	69	72	0	0	48.3	0	115	0	0.006	0	4.73	1.67	1.36	0	2.59	7.1	1	66.5	0	96.19	0		1	1	0	0	0	1	0	0
196	68	1	1	0	1	1	1	0	0	21.875	77	108	66	1	0	0	0	110	58	1	0	60.3	0	134	0	0.009	0	4.97	1.39	1.37	0	2.89	6.2	1	63.8	0	97.14	0		1	0	0	0	0	1	1	0
197	72	1	0	1	1	1	1	0	0	27.58	68	152	77	1	0	1	1	117	50	1	0	67.9	0	135	0	2.492	1	4.74	1.55	1.18	0	2.43	8.2	1	74.5	1	79.17	1		1	1	0	0	0	1	0	0
198	76	1	0	0	0	0	1	0	0	19.95	69	154	78	1	0	1	4	117	66	0	1	59.6	0	98	1	1.276	1	3.11	1.21	1.13	0	1.36	6.2	1	78.2	1	83.95	1		1	1	0	0	0	1	0	0
199	55	0	0	1	1	0	0	0	0	22.5827	70	146	82	1	0	0	0	83	71	0	0	68.2	0	134	0	0.002	0	4.76	0.9	1.35	0	2.67	5.5	0	64.9	0	98.9	0		1	0	0	0	0	1	1	0
200	70	1	0	1	1	0	1	0	0	24.5578	103	119	71	1	0	0	1	133	66	0	0	56.3	0	136	0	0.003	0	6.76	1.52	1.44	0	4.45	9	1	58.6	0	107.33	0		1	1	0	0	0	1	0	0
201	64	0	1	1	1	0	0	0	0	27.5312	70	144	85	1	0	1	1	88	60	1	0	55	0	124	0	0.002	0	4.14	1.11	1.29	0	2.3	6.3	1	51.5	0	96.96	0		1	1	0	1	0	1	0	0
202	48	0	0	1	1	0	0	0	0	28.8889	80	172	88	1	0	1	1	45	63	0	0	47.5	0	136	0	0	0	4.02	1.48	1.18	0	2.06	5.7	0	63.6	0	103.41	0		1	1	0	1	1	1	1	0
203	83	1	0	1	1	0	0	0	0	20.1305	66	140	66	1	0	0	0	134	58	1	0	61	0	120	0	0.003	0	3.73	0.88	1.15	0	2	5.6	0	68.9	0	85.25	1		0	1	0	0	0	1	1	0
204	68	1	1	0	1	0	0	0	0	23.3091	71	148	89	1	0	1	1	105	67	0	0	66.4	0	145	0	0.235	1	4.49	0.81	1.58	0	2.25	5.4	0	66.7	0	91.96	0		1	1	0	1	0	1	1	0
205	59	0	1	0	1	1	1	0	0	27.5482	87	115	74	1	0	0	3	93	50	1	1	67.3	0	139	0	0.008	0	2.38	1.1	0.8	1	1.23	7.9	1	83	1	72	1		0	1	0	1	0	1	1	0
206	83	1	0	1	1	1	1	0	0	24.0055	82	156	82	3	1	1	1	130	52	1	1	58.8	0	107	1	0.375	1	3.81	1.67	1.05	1	1.97	8.1	1	80.2	1	70.68	1		1	1	0	1	0	1	1	0
207	71	1	1	1	1	0	0	0	0	25.78	61	169	69	1	0	1	1	96	69	0	1	56.9	0	137	0	0.005	0	4.64	2.21	0.9	1	2.63	5.9	0	84.9	1	67.93	1		1	1	0	0	0	1	1	0
208	62	0	1	0	1	0	0	0	0	18.8189	86	130	62	1	0	1	2	92	62	0	0	51.2	0	134	0	0	0	6.78	2.16	1.21	0	4.33	5.8	0	64.7	0	97.35	0		1	1	0	1	0	1	1	0
209	78	1	1	1	1	0	0	0	0	29.9643	69	144	72	1	0	1	1	102	67	0	0	98	1	116	0	0.009	0	3.5	1.98	0.88	1	1.42	5.4	0	81.1	1	70.5	1		1	1	0	1	0	1	1	0
210	59	0	0	0	0	0	0	0	0	19.6511	87	133	81	1	0	1	1	75	64	0	0	48.4	0	133	0	0.002	0	5.03	4.33	0.99	1	2.4	5.5	0	72.6	1	84.96	1		1	1	0	0	0	1	0	0
211	69	1	0	0	0	1	1	0	0	20.8117	72	166	77	1	0	1	1	84	64	0	0	69	0	127	0	0.002	0	5.41	1.65	1.17	0	3.2	6.9	1	71.9	0	83.6	1		1	1	0	1	1	1	1	0
212	69	1	0	1	1	0	0	0	0	22.7694	76	164	58	1	0	1	3	82	56	1	0	49.7	0	121	0	0.002	0	2.16	0.84	0.96	1	0.9	5.2	0	61.8	0	100.78	0		1	1	0	1	1	1	1	0
213	56	0	1	0	1	0	0	0	0	24.0346	80	124	73	1	0	1	1	90	64	0	0	69.1	0	101	1	0.19	1	4.58	2.26	0.88	1	2.63	6	0	77.7	1	78.86	1		1	1	0	1	0	1	1	0
214	66	1	0	0	0	0	0	0	0	26.6667	87	106	67	1	0	0	1	112	66	0	0	52.3	0	129	0	0.002	0	7.05	0.81	1.79	0	4.16	5.6	0	70.2	0	86.8	1		1	0	0	0	1	1	0	0
215	69	1	0	1	1	0	0	0	0	22.7694	76	164	58	1	0	1	3	82	56	1	0	52.1	0	121	0	0.002	0	2.16	0.84	0.96	1	0.9	5.2	0	61.8	0	100.78	0		1	1	0	1	1	1	1	0
216	71	1	0	1	1	0	0	0	0	21.3675	65	125	77	1	0	1	1	104	68	0	0	45	0	123	0	0.007	0	2.99	1.39	0.86	1	1.67	6	0	59.1	0	105.94	0		1	1	0	0	0	1	1	0
217	61	0	0	0	0	0	0	0	0	18.8707	58	127	68	3	1	1	1	92	69	0	1	81.2	1	131	0	0.446	1	6.3	4.62	1.19	0	3.74	5.9	0	72.6	1	84.45	1		1	1	0	0	0	1	0	0
218	82	1	0	1	1	1	1	0	0	20.1348	89	138	88	3	1	1	3	136	56	1	1	181.6	1	110	1	18.125	1	4.35	2.1	1	1	1.67	5.4	0	114.8	1	45.4	2		1	1	0	1	0	1	1	0
219	65	0	0	0	0	0	0	0	0	22.7694	83	142	82	1	0	0	0	102	70	0	0	49.9	0	130	0	0.003	0	3.7	1.2	1.06	0	1.97	5.5	0	64.7	0	96.25	0		1	1	0	0	0	1	1	0
220	66	1	1	1	1	0	0	0	0	19.1075	119	167	96	1	0	1	1	96	62	0	0	52.4	0	141	0	0.004	0	4.11	1.58	1.28	0	2.17	5.7	0	62.6	0	100.25	0		1	1	0	0	0	1	1	0
221	76	1	0	1	1	0	0	0	0	22.8928	88	100	78	1	0	1	1	116	71	0	0	90	1	135	0	0.015	0	5.76	4.44	0.98	1	1.95	5.5	0	69.4	0	85.84	1		1	1	0	1	0	1	0	0
222	79	1	0	1	1	1	1	0	0	23.7332	83	128	84	2	1	0	4	141	51	1	1	83.4	1	109	1	80.77	1	3.63	1.46	0.64	1	2.31	5.9	0	95.6	1	57.3	2		1	1	0	0	0	0	1	0
223	86	1	1	1	1	1	1	0	0	23.6476	61	168	66	1	0	0	2	128	70	0	1	125.1	1	125	0	0.014	0	3.4	1	1.26	0	1.5	6.9	1	86.5	1	63.98	1		0	0	0	1	0	1	1	1
224	71	1	0	1	1	0	0	0	0	30.1194	86	118	71	1	0	0	0	128	53	1	0	50.6	0	129	0	0.002	0	3.54	0.66	1.16	0	1.86	6.1	1	66.1	0	92.27	0		1	1	0	0	0	1	1	0
225	57	0	0	0	0	0	0	0	0	28.7201	77	137	87	1	0	0	0	87	60	1	0	48.2	0	126	0	0.002	0	4.84	1.45	1.2	0	2.96	5.8	0	62.7	0	102.76	0		0	1	0	0	0	1	0	0
226	59	0	0	0	0	0	0	0	0	24.1672	66	118	67	1	0	0	0	85	64	0	0	46.2	0	126	0	0.001	0	2.89	0.97	1.25	0	1.07	5.3	0	61.7	0	103.85	0		0	1	0	0	0	1	0	0
227	82	1	0	0	1	0	0	0	0	25.1039	68	130	72	1	0	1	0	124	66	0	0	69.5	0	116	0	0.005	0	3.26	0.86	1.33	0	1.32	5.7	0	78.9	1	72.28	1		0	1	0	0	0	1	1	0
228	69	1	0	1	1	0	0	0	0	20.9366	82	145	81	1	0	0	1	102	70	0	0	63.8	0	116	0	0.002	0	4.18	0.9	1.32	0	2.11	5.4	0	63.1	0	98.22	0		1	1	0	1	0	1	1	0
229	53	0	0	0	0	0	0	0	0	24.0346	80	127	77	1	0	0	0	87	61	0	0	46.5	0	114	1	0.002	0	3.77	0.83	1.38	0	1.84	6.1	1	61	0	107.36	0		1	0	0	0	0	1	1	0
230	84	1	1	0	1	0	0	0	0	24.3496	99	167	92	1	0	0	1	149	55	1	0	61.2	0	91	1	0.07	1	2.57	0.82	0.76	1	1.3	5.8	0	68	0	85.38	1		1	1	0	0	0	1	0	0
231	81	1	1	1	1	0	0	0	0	23.6128	90	137	68	1	0	0	0	144	72	0	0	53	0	117	0	0.006	0	6.68	1.43	1.32	0	4.35	6.4	1	76.7	1	75.13	1		1	1	0	0	0	1	0	0
232	66	1	1	1	1	0	0	0	0	24.7409	69	178	73	1	0	0	0	90	65	0	0	49.9	0	129	0	0.002	0	3.54	2.14	0.93	1	1.97	5.9	0	60.7	0	103.86	0		1	0	0	0	0	1	1	0
233	72	1	0	0	0	0	0	0	0	26.6667	114	128	80	1	0	0	0	134	64	0	0	71	1	148	0	0.006	0	4.96	2.14	1.6	0	2.56	8.1	1	58.5	0	107.02	0		1	0	0	0	0	1	1	0
234	71	1	0	0	0	0	0	0	0	28.1969	118	151	94	1	0	1	1	120	61	0	0	65	0	133	0	0.033	0	6.35	1.81	1.33	0	3.84	6.6	1	58.8	0	106.61	0		1	1	0	1	0	1	1	0
235	71	1	0	0	1	1	1	0	0	21.5045	79	131	77	1	0	0	0	124	65	0	1	58.8	0	116	0	0.003	0	3.37	0.76	1.28	0	1.52	5.6	0	52	0	123.48	0		0	1	0	1	0	1	1	0
236	84	1	0	1	1	1	1	0	0	20.4082	77	152	71	2	1	1	1	141	53	1	1	76.2	1	137	0	20.278	1	3.9	2.9	1.01	1	2.2	5.7	0	73	1	79.1	1		1	1	0	1	0	1	1	0
237	56	0	0	0	0	0	0	0	0	22.4323	67	191	70	3	1	1	4	61	73	0	1	86.2	1	113	1	0.053	1	3.5	1.58	1.27	0	1.54	5.7	0	63.8	0	102.6	0		1	1	0	1	0	1	1	0
238	70	1	1	1	1	1	1	0	0	27.7778	51	173	70	1	0	1	1	96	70	0	1	87.8	1	137	0	0.005	0	4.64	2.21	0.9	1	2.63	5.9	0	84.9	1	67.93	1		1	1	0	1	0	1	1	0
239	69	1	0	1	1	0	0	0	0	22.6409	59	118	59	1	0	0	0	104	70	0	0	56	0	91	1	0.005	0	5.83	0.8	1.44	0	3.42	5.3	0	76	1	78.07	1		0	1	0	1	0	1	0	0
240	75	1	1	1	1	0	0	0	0	29.903	73	164	73	1	0	1	2	100	70	0	0	51.4	0	145	0	0.003	0	7.47	3.82	0.91	1	4.28	5.6	0	51.8	0	123.44	0		1	1	0	1	0	1	1	0
241	62	0	1	1	1	0	0	0	0	23.2434	84	153	79	1	0	0	0	104	62	0	0	73	1	130	0	0.003	0	7.32	1.47	1.29	0	4.84	5.7	0	81.5	1	73.01	1		1	0	0	0	0	1	0	0
242	85	1	0	0	1	0	0	0	0	23.5556	58	110	77	1	0	0	1	140	71	0	0	70.4	1	125	0	0.003	0	4.03	0.82	1.35	0	2.04	5.6	0	65.6	0	90.19	0		1	0	0	0	0	1	1	0
243	55	0	0	0	0	0	0	0	0	21.4844	68	126	68	1	0	1	1	69	62	0	0	49.2	0	129	0	0.002	0	5.71	0.79	1.21	0	3.73	5.3	0	73.1	1	85.31	1		0	1	0	0	0	1	1	0
244	74	1	0	1	1	1	1	0	0	23.6128	73	156	84	2	1	1	3	121	64	0	1	65.9	0	114	1	5.349	1	4.41	3.98	0.88	1	1.84	6	0	65.9	0	91.94	0		1	1	0	1	0	1	1	0
245	71	1	0	0	0	0	0	0	0	24.1288	90	132	78	2	1	0	3	146	50	1	1	176.3	1	119	0	2.214	1	7.32	1.45	1.29	0	4.89	11	1	74.7	1	79.35	1		1	1	0	1	0	1	1	0
246	66	1	0	0	0	0	0	0	0	32.8731	82	128	76	1	0	1	1	92	59	1	0	54.3	0	137	0	0.011	0	6.03	2.44	1.08	0	3.71	5.8	0	57.5	0	111.03	0		1	1	0	0	0	1	0	0
247	78	1	0	1	1	1	1	0	0	18.4911	92	141	61	1	0	0	2	125	63	0	0	77.2	1	124	0	0.003	0	5.16	1.17	1.07	0	3.29	9.6	1	55.6	0	112.33	0		1	0	0	0	0	1	0	0
248	51	0	0	1	1	0	0	0	0	27.8852	87	141	87	1	0	0	1	83	68	0	0	45.4	0	140	0	0.001	0	5.21	1.62	1	1	3.32	5	0	58.4	0	114.31	0		0	1	0	1	1	1	1	0
249	71	1	0	1	1	0	0	0	0	27.6888	61	136	73	1	0	1	1	106	73	0	0	65.5	0	134	0	0.002	0	3.31	4.24	0.71	1	0.98	5.9	0	71.7	0	72.84	1		1	1	0	1	0	1	1	0
250	69	1	0	0	0	0	0	0	0	27.3438	64	164	59	1	0	0	0	92	73	0	0	64.5	0	119	0	0.004	0	5.76	2.27	1.11	0	3.39	5.9	0	76.6	1	77.32	1		1	0	0	1	1	1	0	0
251	67	1	0	1	1	0	0	0	0	19.1953	80	140	79	1	0	1	3	105	69	0	0	59.1	0	131	0	0.086	1	5.78	0.59	1.87	0	3.01	5.7	0	69.6	0	87.72	1		1	1	0	0	0	1	1	0
252	50	0	0	0	0	0	0	0	0	21.3382	69	131	65	1	0	0	0	83	70	0	0	42.9	0	131	0	0.004	0	3.88	0.8	1.19	0	2.2	5.3	0	66.9	0	96.8	0		0	1	0	0	0	1	0	0
253	63	0	0	0	0	0	0	0	0	23.3726	75	126	74	1	0	1	1	107	66	0	0	60.8	0	122	0	0.094	1	3.89	1.48	1.14	0	2.07	6	0	63.8	0	88.73	1		1	1	0	1	0	1	1	0
254	66	1	0	1	1	0	0	0	0	26.8136	67	148	84	1	0	1	2	99	62	0	0	59	0	122	0	0.146	1	3.15	0.95	0.95	1	1.77	5.6	0	76.1	1	78.57	1		1	1	0	1	1	1	0	0
255	56	0	0	1	1	0	0	0	0	23.9224	78	140	96	1	0	0	0	83	68	0	0	41.9	0	128	0	0.005	0	3.3	0.99	1.84	0	2.31	5.7	0	55.4	0	120.11	0		0	1	0	1	0	1	1	0
256	69	1	0	1	1	1	1	0	0	22.3133	61	176	88	1	0	0	0	90	75	0	0	53.2	0	135	0	0.012	0	3.24	1.75	1.08	0	1.47	6.4	1	60.6	0	103.24	0		1	0	0	1	0	1	1	0
257	56	0	0	0	0	0	0	0	0	20.5499	72	124	72	1	0	0	1	87	70	0	0	46	0	116	0	0.004	0	4.55	0.62	0.76	1	3.12	5.6	0	51.9	0	129.76	0		1	0	0	0	0	1	0	0
258	73	1	0	1	1	0	0	0	0	18.1449	72	155	77	1	0	1	2	108	62	0	0	44.1	0	127	0	0.015	0	6.55	7.02	0.87	1	1.86	5.7	0	67.5	0	89.47	1		1	1	0	0	0	1	1	0
259	63	0	1	0	1	1	1	0	0	21.7778	82	97	63	1	0	1	1	84	65	0	0	65.3	0	119	0	0.002	0	4.07	2.73	0.95	1	2.01	6.9	1	73.3	1	82.98	1		1	1	0	0	0	1	1	1
260	65	0	0	0	0	0	0	0	0	21.3333	72	141	76	1	0	1	1	88	63	0	0	63.6	0	127	0	0.003	0	3.57	0.78	1.35	0	1.91	6.1	1	63.5	0	88	1		1	1	0	1	0	1	1	0
261	64	0	0	0	0	0	0	0	0	24.6094	69	137	89	1	0	1	1	86	64	0	0	51.8	0	125	0	0.002	0	5.08	1.22	1.01	1	3.57	5.8	0	63.5	0	99.06	0		1	1	0	0	0	1	1	0
262	73	1	1	1	1	0	0	0	0	36.6766	72	211	78	1	0	1	2	100	70	0	0	69.5	0	115	0	0.007	0	4.73	3.45	1.22	0	2.08	5.7	0	63	0	97.42	0		1	1	0	1	0	1	1	0
263	59	0	1	1	1	1	1	0	0	19.7239	67	106	68	1	0	1	1	86	71	0	0	62.2	0	115	0	1.019	1	2.62	0.93	1.01	1	1.28	5.5	0	55.2	0	119.14	0		1	1	0	1	0	1	1	0
264	67	1	0	0	1	1	1	0	0	20.0692	80	135	85	1	0	0	1	106	63	0	0	51.5	0	129	0	0.002	0	4.06	1.35	0.86	1	2.46	7.2	1	62.2	0	100.5	0		1	1	0	0	0	1	1	1
265	77	1	0	0	0	1	1	0	0	17.5781	71	136	55	2	1	1	1	127	69	0	1	113.4	1	121	0	2.113	1	2.73	0.98	1.45	0	1.67	9.5	1	79	1	73	1		0	1	0	0	0	1	1	0
266	50	0	0	1	1	0	0	0	0	22.4059	76	180	110	1	0	0	1	77	61	0	0	65.1	0	150	0	0.052	1	3.23	4.1	0.61	1	1.21	7.2	1	55.9	0	120.8	0		0	1	0	1	0	1	1	0
267	63	0	0	1	1	0	0	0	0	19.5312	66	138	95	1	0	0	0	88	68	0	0	67.2	0	137	0	0.002	0	3.31	0.52	1.74	0	1.13	6	0	67.6	0	92	0		0	1	0	0	0	1	1	0
268	62	0	0	0	0	1	1	0	0	19.9219	63	141	73	1	0	0	0	96	64	0	0	36.1	0	131	0	0.001	0	3.15	0.67	1.19	0	1.52	6.2	1	64.8	0	96.89	0		1	0	0	0	0	1	0	0
269	63	0	0	0	0	0	0	0	0	20.1348	60	135	68	1	0	0	0	88	73	0	0	73.8	1	114	1	0.001	0	3.44	1.43	0.94	1	1.77	5.1	0	68.9	0	89.57	1		1	0	0	0	0	1	1	0
270	67	1	0	1	1	0	0	0	0	19.1953	80	140	79	3	1	1	3	94	69	0	0	59.1	0	120	0	1.974	1	5.78	0.59	1.87	0	3.01	5.7	0	69.6	0	87.7	1		1	1	0	0	0	1	1	0
271	65	0	0	0	0	0	0	0	0	21.3333	72	158	88	1	0	0	1	104	58	1	1	89.4	1	129	0	0.004	0	4.55	1.29	1.2	0	2.6	5.2	0	72.5	1	83.64	1		1	0	0	1	0	1	1	0
272	75	1	0	1	1	0	0	0	0	24.4444	68	161	75	1	0	1	1	111	75	0	0	83.7	1	119	0	0.283	1	3.97	1.51	0.85	1	2.3	5.2	0	75.3	1	77.8	1		1	1	0	1	0	1	0	0
273	58	0	1	0	1	0	0	0	0	23.2335	67	155	104	1	0	0	0	77	73	0	0	47.4	0	136	0	0.002	0	5.05	1.38	0.98	1	2.91	7.1	1	54.6	0	121.13	0		0	1	0	1	0	1	1	0
274	62	0	0	0	0	1	1	0	0	18.8588	80	131	70	1	0	1	1	92	68	0	0	58.2	0	108	1	0.003	0	3.75	0.84	1.73	0	1.29	6.6	1	63.7	0	98.96	0		1	1	0	0	0	1	1	0
275	76	1	0	1	1	1	1	0	0	27.268	71	123	67	1	0	1	2	112	71	0	0	72.9	1	107	1	0.023	0	2.79	1.47	0.78	1	1.54	6	0	67.3	0	89.16	1		1	1	0	1	0	1	1	0
276	68	1	0	0	0	1	1	0	0	24.7325	65	154	78	1	0	1	1	111	73	0	0	53.2	0	113	1	0.137	1	3.97	1.17	1.22	0	2.04	9.1	1	53	0	122.45	0		1	1	0	1	0	1	0	0
277	66	1	0	1	1	0	0	0	0	19.6506	85	143	70	1	0	0	1	119	70	0	0	66.9	0	118	0	0.122	1	4.12	1.84	0.94	1	2.37	5.7	0	71.2	0	85.3	1		1	0	0	0	0	1	0	0
278	63	0	0	0	1	0	0	0	0	23.7253	72	131	79	1	0	0	0	108	71	0	0	65.2	0	120	0	0.002	0	2.97	1.11	1.21	0	0.78	5.6	0	67.5	0	91.86	0		1	0	0	0	0	1	1	0
279	73	1	0	1	1	1	1	0	0	28.0843	76	156	73	1	0	0	0	120	56	1	0	61	0	128	0	0.003	0	4.2	2.2	1.19	0	2.08	6.8	1	58.7	0	106.3	0		1	0	0	0	0	1	0	0
280	56	0	0	0	0	0	0	0	0	25.1607	62	142	71	1	0	1	1	63	73	0	0	47.4	0	128	0	0.004	0	3.99	1.75	1.07	0	2.21	5.6	0	59.6	0	109.75	0		1	1	0	1	0	1	0	0
281	53	0	0	0	0	1	1	0	0	26.6188	88	156	99	1	0	0	0	83	68	0	0	44.3	0	113	1	0.001	0	6.19	1.59	1.43	0	3.76	6.8	1	66.5	0	96.51	0		1	0	0	0	0	1	1	0
282	55	0	0	0	0	0	0	0	0	23.0112	72	126	65	1	0	0	1	87	69	0	0	49.5	0	127	0	0.004	0	4.94	0.8	1.17	0	3.2	5.1	0	62.4	0	103.71	0		1	0	0	1	0	1	0	0
283	75	1	0	0	1	0	0	0	0	27.1111	68	162	85	1	0	0	0	116	69	0	0	65.5	0	124	0	0.003	0	4.65	1.58	1.05	1	2.84	5.8	0	66.5	0	90.7	0		1	1	0	1	0	1	1	0
284	76	1	0	0	0	0	0	0	0	20	72	135	76	1	0	1	1	125	74	0	0	66.1	0	118	0	0.152	1	7.39	2.16	0.92	1	4.86	5.9	0	65.1	0	92.89	0		1	1	0	1	0	1	1	0
285	58	0	1	1	1	0	0	0	0	28.6048	78	128	79	1	0	1	2	73	66	0	0	55.7	0	135	0	0.001	0	3.51	1.34	0.97	1	1.81	5.2	0	54.7	0	120.85	0		1	1	0	1	0	1	0	0
286	71	1	0	0	0	0	0	0	0	24.4444	72	115	58	1	0	0	1	130	66	0	0	56.1	0	136	0	0.001	0	3.39	1.16	1.02	1	1.72	5.7	0	70.2	0	85.67	1		0	1	0	0	0	1	1	0
287	67	1	0	1	1	0	0	0	0	24.6094	67	163	78	1	0	0	0	90	70	0	0	48.2	0	129	0	0.002	0	5.89	0.76	1.39	0	3.83	5.7	0	62.9	0	99.13	0		1	0	1	1	0	1	1	0
288	75	1	1	1	1	0	0	0	0	22.5183	78	135	74	1	0	1	4	112	73	0	0	71.2	1	136	0	0.008	0	4.68	7.16	0.77	1	1.42	6.3	1	82.1	1	70.1	1		1	0	1	0	0	1	1	0
289	68	1	0	1	1	0	0	0	0	19.5312	84	134	77	1	0	0	0	106	65	0	0	50.1	0	117	0	0.002	0	4.21	1.62	0.81	1	2.38	5.7	0	63.7	0	97.33	0		1	1	0	0	0	1	0	0
290	54	0	0	1	1	0	0	0	0	23.4952	90	111	73	1	0	1	2	97	58	1	0	58.7	0	106	1	0.186	1	4.12	1.46	0.94	1	2.3	5.2	0	66	0	97.09	0		1	0	1	1	0	1	1	0
291	63	0	1	0	1	0	0	0	0	23.815	104	163	100	1	0	0	2	103	62	0	0	57.6	0	131	0	0.002	0	5.95	3.53	1.33	0	3.17	6	0	70.8	0	86.61	1		1	1	0	1	1	1	1	0
292	59	0	0	0	0	0	0	0	0	26.4381	77	153	80	1	0	0	1	83	72	0	0	58.9	0	124	0	0.004	0	6.15	1.45	4.31	0	5.1	5.6	0	64.5	0	98.31	0		1	0	0	1	1	1	1	0
293	59	0	0	0	0	0	0	0	0	26.5625	86	115	73	1	0	1	2	77	60	1	0	46.2	0	141	0	0.039	0	4.75	0.99	1.05	1	2.98	5	0	60.3	0	106.83	0		1	1	0	0	0	1	0	0
294	66	1	0	1	1	0	0	0	0	19.6506	85	143	70	1	0	1	4	119	70	0	1	70.7	1	121	0	0.122	1	2.98	1.42	0.79	1	1.54	5.7	0	68.4	0	79.87	1		1	1	0	0	0	1	1	0
295	50	0	0	0	0	0	0	0	0	24.2349	83	128	74	1	0	1	4	102	61	0	0	58.7	0	82	1	0.185	1	4.16	1.99	0.92	1	2.11	5.9	0	59.5	0	111.87	0		1	0	1	0	0	1	1	0
296	71	1	0	0	0	0	0	0	0	20.2848	74	140	72	1	0	1	1	121	67	0	0	58.5	0	133	0	0.159	1	6.1	0.89	1.4	0	3.86	5.2	0	64.5	0	95.11	0		1	1	0	0	0	1	1	0
297	76	1	0	0	0	0	0	0	0	24.6094	76	124	76	1	0	0	1	126	72	0	0	69.5	0	122	0	0.006	0	4.18	2.17	0.87	1	2.07	5.1	0	70.8	0	83.75	1		1	0	0	0	0	1	1	0
298	59	0	0	1	1	1	1	0	0	31.25	99	114	79	1	0	1	3	99	61	0	1	71	1	133	0	0.152	1	3.11	1.51	0.88	1	1.55	8.6	1	84.2	1	70.76	1		1	1	0	1	0	1	1	0
299	69	1	0	1	1	0	0	0	0	24.6548	78	134	86	1	0	1	1	109	69	0	0	65.5	0	138	0	0.075	1	5.49	3.27	1.42	0	2.4	5.7	0	67.9	0	89.72	1		1	1	0	1	0	1	1	0
300	68	1	0	1	1	0	0	0	0	23.9796	71	151	68	1	0	1	2	90	75	0	0	58.3	0	130	0	0.002	0	6.87	1.83	1.27	0	4.27	5.7	0	71.8	0	83.97	1		1	1	0	1	0	1	1	0
301	55	0	0	1	1	0	0	0	0	24.5243	74	169	94	1	0	1	1	63	67	0	0	35.7	0	136	0	0.001	0	6.58	1.36	1.28	0	4.36	5.1	0	49.3	0	138.7	0		1	0	0	1	0	1	1	0
302	79	1	0	0	0	0	0	0	0	27.0552	80	138	75	1	0	1	2	127	70	0	0	66.7	0	122	0	0.178	1	5.49	0.99	1.39	0	3.19	5.1	0	75.8	1	76.63	1		1	1	0	0	0	1	0	0
303	65	0	0	1	1	0	0	0	0	26.7759	99	136	66	1	0	1	1	112	75	0	0	53.5	0	120	0	0.213	1	4.35	1.17	1.28	0	2.55	5.5	0	64.1	0	97.37	0		1	1	0	0	0	1	0	0
304	56	0	0	1	1	1	1	0	0	26.5625	74	119	74	1	0	1	2	106	67	0	0	48.5	0	140	0	0.134	1	2.81	2.07	0.71	1	1.41	7.1	1	61.3	0	105.67	0		1	1	0	1	0	1	1	0
305	58	0	0	0	0	0	0	0	0	21.3333	77	140	92	1	0	0	0	83	65	0	0	56.9	0	122	0	0.001	0	4.13	0.89	1.36	0	2.01	5.6	0	61	0	105.97	0		1	1	0	0	0	1	0	0
306	60	0	0	0	1	0	0	0	0	18.0994	69	128	74	1	0	0	1	115	67	0	0	46.4	0	127	0	0.155	1	5.18	0.79	1.37	0	2.95	5.5	0	64.4	0	98.5	0		0	1	0	0	0	1	0	0
307	77	1	0	0	1	0	0	1	0	27.1111	73	106	62	1	0	1	1	116	61	0	1	124.1	1	129	0	0.004	0	4.69	0.65	1.41	0	0.65	5.5	0	88.6	1	63.35	1		1	1	0	0	0	1	0	0
308	48	0	0	1	1	0	0	0	0	28.4	92	134	87	1	0	1	2	60	67	0	0	55	0	132	0	0.014	0	4.16	1.19	1.4	0	1.54	5.3	0	65.7	0	99.72	0		1	1	0	1	0	1	0	0
309	63	0	0	1	1	0	0	0	0	27.4762	86	139	76	1	0	1	2	92	67	0	0	51.5	0	129	0	0.011	0	5.44	2.56	1.37	0	2.95	5.2	0	56.4	0	144.66	0		1	1	0	1	0	1	1	0
310	54	0	0	0	0	0	0	0	0	24.3948	63	120	75	1	0	1	1	82	70	0	0	62.3	0	133	0	0.16	1	6.26	2.36	1.41	0	3.86	7.3	1	61.1	0	106.79	0		1	1	0	1	0	1	1	0
311	65	0	0	0	0	0	0	0	0	24.2188	65	145	85	1	0	0	1	113	65	0	0	66.8	0	128	0	4.902	1	4.03	1.79	1.05	1	2.17	5.3	0	77.1	1	77.53	1		1	1	0	1	0	1	1	0
312	74	1	0	0	0	0	0	0	0	19.9792	82	113	81	1	0	1	1	116	59	1	0	117	1	113	1	0.008	0	4.02	0.83	1.96	0	1.24	5.4	0	70.4	0	84.74	1		1	1	0	0	0	1	0	0
313	76	1	0	0	0	0	0	0	0	20	72	135	76	1	0	1	2	125	74	0	0	66.1	0	131	0	0.154	1	7.39	2.16	0.92	1	4.68	5.9	0	65.1	0	92.89	0		1	1	0	1	0	1	1	0
314	73	1	0	0	0	0	0	0	0	27.7671	89	182	79	1	0	0	0	120	72	0	0	49.3	0	127	0	0.001	0	5.61	2.3	1.03	1	3.6	5.5	0	71	0	84.27	1		0	1	0	1	0	1	0	0
315	68	1	0	0	0	0	0	0	0	24.4352	70	120	68	1	0	1	1	94	61	0	0	60.4	0	132	0	0.002	0	2.78	0.83	1.17	0	1.2	5.6	0	68.1	0	89.63	1		1	1	0	1	0	1	1	0
316	72	1	1	0	1	0	0	0	0	27.2932	84	154	92	1	0	1	2	123	50	1	0	98	1	119	0	0.485	1	5.22	3.6	1.18	0	2.38	8.3	1	89.2	1	63.59	1		1	1	0	1	1	1	1	0
317	60	0	1	0	1	0	0	0	0	29.2969	76	122	72	1	0	1	2	107	68	0	0	64.1	0	121	0	1.194	1	3.26	0.99	1.17	0	1.79	5.6	0	53.6	0	123.54	0		1	1	0	1	0	1	1	0
318	75	1	0	0	0	0	0	0	0	23.2	64	112	58	1	0	1	4	123	61	0	0	53.4	0	108	1	0.508	1	3.41	1.09	1.21	0	1.76	5.7	0	65.7	0	92.05	0		1	0	1	0	0	1	1	0
319	65	0	0	1	1	1	1	0	0	23.0469	86	106	80	1	0	1	3	111	65	0	0	82.4	1	112	1	0.211	1	3.18	1.51	0.77	1	1.67	6.5	1	54.6	0	118.68	0		1	1	0	1	0	1	1	1
